# Supplementary material for: Identification of 76 novel B1 metallo-β-lactamases through large-scale screening of genomic and metagenomic data
Source: Microbiome. 2017 Oct 12;5:134. doi: 10.1186/s40168-017-0353-8 (PMC5637372; doi:10.1186/s40168-017-0353-8)
Supplement: Supplementary file 2 — A list of the predicted previously uncharacterized B1BL genes together with their amino acid sequences. (XLSX 26 kb) [file 40168_2017_353_MOESM2_ESM.xlsx]

## Sheet: gene_list
Gene ID	Proposed gene name	Predicted family	Verified	Accession	Dataset	Description	Sequence
G01		1		NC_013440.1	RefSeq Bacteria	Haliangium ochraceum DSM 14365 chromosome complete genome seq1	MLFRVELLSSAIAALALSAGCGAHQPAASQAPQAAATPSSTDSTDSTATDEASETGRDELEFTQLGEGVWMHTSWKDVPPWGPVMSNGLIVADGEGSFLIDTAWNDEQTAAILDWAERELGRPVRGAVFTHAHEDKMGGVGTVRARGIRTYALALSNQLAAEGGVMPAEASLRLEAGGEPQTLGPVQVFYPGGGHTRDNIVVAVDGGVLFGGCLIRPGGTNSLGNTADADLDHWDEAVSAVAKRFPDRSVVIPSHGPPGGRELLDQTIQLVQSDEKKP*
G02		2		GQ343045.1	nt	Uncultured organism clone CA F7SDb01 105 putative acetyltransferase and HGI-1 beta-lactamase genes complete cds seq1	MKKLSSGTTVYRYANGFVTDSDNKIVAHYANGFVTKYSDVVNQKHIKINDDLELFRLTPVCYLYTAWANMGRWGRVGSNGLVVIGKGKALLIDSPTLESQIVELAWWFDKNLNVTFESFIPGHWHGDGVGGLAWLNRNGIKSYANRLTNNILASKGLEQSNVSFSDSLLLKVGNIKIEAYYLGGGHTVDNIVVWIPSQKILFGGCMLKDMETLNIGNISDAAPLEEWLQTVDRVERQFPNVEYVIPGHGKYGGKELFKHTKTIIENERQSKMNK*
G03		3		NC_010602.1	RefSeq Bacteria	Leptospira biflexa serovar Patoc strain Patoc 1 (Paris) chromosome I complete sequence seq1	MWFVKTKAIQISFLGIYFLLGVFVSGCQRQIVSESPNQVTFPGSITKLSENSSPQHLEWIKIKETVWIHKSFGNFLGKTYESNGLVVLSSRGVVVIDTPWTESQTEELFEGIKTKFQKEILFLIVTHAHDDRMAGVTQFQNRNIPVYSTSLTSKLAKEKGLGKTNPILDLQTRVSAGNVSVEIFFPGHGHSPDNIVVWLPNTHILFGGCLVKAIDATDLGNVKDANLLEWENAVKRVLSRYPDAEVVVPGHGNWGKLDLLRHTIRLLVSTNH*
G04	MYO-1	4	"+"	NZ_CP013691.1	RefSeq Plasmids	Myroides odoratimimus strain PR63039 plasmid p63039 complete sequence seq1	MKILLAFFLLSSLTFISCKESSSNHNQANQENKKEIINKPLTDSLIVYQTENLIINKLSNHIYEHISFLNTDDFGKVACNGMLVLNENKVVVFDTPTDDKSSLELINFVTNTLKSEIIGLIPTHFHDDCIGGITEFENHNIQTYVSKETIELLKDNGQEFSNPTKDFDNSLTLDIGNKKVYAEYFGEGHTKDNVVGYFPEDNAVFGGCLIKEIDASKGYLGDANIKEWSTTVEKVKLKYPNAKIVIPGHGKWGGIELFDYTIKLFE
G05		5		NC_020291.1	RefSeq Bacteria	Clostridium saccharoperbutylacetonicum N1-4(HMT) complete genome seq1	MKKYKHVFTKFLSVLLSIFILSLIACSNNVKENSKAKESVLEIGSDDSNFVQLTKINDNVWVHTTYYSYNGSRTLSNGLLILTSKGLVLIDTPWTDEQTKELIKLTKEKFKQDIIAAVITHAHIDRIGGIKTLLDKKIDVKSTTLTAQLAEKYGFDKPNSLINNDDEVLEFGKTKLEVYFPGKGHTIDNIVVWLPEDKILFGGCIVKPVESNSIGNTADADIKEWPNSIKNLMNKFSDSEIVITSHGSWGNKQILTHTLDLLKKA*
G06	SHD-1	6	"+"	NC_007954.1	RefSeq Bacteria	Shewanella denitrificans OS217 complete genome seq1	MMLNLVRKVFTTGPRVLSVVSLLSVNVLGINLAQAVTSEESVPKFSIEPLANNVYLHQSFQQTESFGLVGANGLVVINEGKAFIVDTPWSESDTAVLVDWIKEQGYQLVGSVSTHSHEDRTAGIGWLNAHSIPTFASELTNQILKESEKPLASHPFALPQASLFDGQLEAFYPGGGHALDNLVVWLPKSNILFGGCLVRSLDSTSLGYTGEAVLEQWPTSAMKVLAKFPDVELVVPGHGEPGDKQLLIHTKALAESGAKQASAK*
G07		7		NC_015496.1	RefSeq Bacteria	Krokinobacter sp. 4H-3-7-5 chromosome complete genome seq1	MCRLLQMLGICLAVLLLNSCFDNSKYDPEPYVRSLEIIKLSEQDYVHVSYLKDSYGGYIPCNGYIRVEGSEAFIFDTPLNDTLSEQLITFVQEDLKATIKGVQVSHSHIDGAGGINAFAKAKIPTYASAKTAALLAKDSLAISNPFSQKDSIQIAENFIVMEYLGPAHSDDNSIAYIPASDILLGGCMIKPLDGTKGNLADANLDEWANTVTTLQNRYPNVLQVIPGHGGRGDKELLDYTIGMFQKSSEVIGDNEETVEVATN*
G08		8		AATO01003817.1	env nt	Metagenome ctg8468 whole genome shotgun sequence seq1	MKTAFKTLLLLSLLLPASMCMAQKGKKFKPKEVYKSSSLVITQITENTFEHTSFKQTNDFGNVPCNGLIVRNTDEAIVFDTPTNDKTSEELIKWVKEGLGCQIKAVIPTHFHDDSAGGLKAFDDHQIPSYAYVRTIELAKVNNYVLPKNSFQDSLVLNVGAEKVVAKFFGEGHTKDNVVGYFPSEDVLFGGCLIKENKASKGYLGDANVADWSNTVEKIKKAYPHVKVVVPGHGQYGNQKLLDYTSSLFDTRMFGSKMFKNKQ*
G09	SPS-1	9	"+"	NC_014364.1	RefSeq Bacteria	Spirochaeta smaragdinae DSM 11293 chromosome complete genome seq1	MLIIFFVLTDLSLIAQTQPEYPVIRLNDELEVREILPNAFVITHKFPWGGNSLVVLIGEKYAVFVDTPYTPEATENVLDWINKQYGNRQFIEINTGYHVDNLGGNDALLHRNIPIIGSDKTVSLLRERGEATRQLTMGWLEGPGNEKFLKRHETIPYVGPSQIFQLTEGYHFTVGDEPIEVFFPGETHAPDNIVVYFPERKILFGGCMLRVGNGTGNRADANMDTWKSSVERLRDFDCVAVIPGHGIRFDPGVIENTISVLP*
G10		10		NC_012982.1	RefSeq Bacteria	Hirschia baltica ATCC 49814 chromosome complete genome seq1	LRYTLIGISLLLGFVFLSGCMHQVPVLSQQSEQSTHIEGVAEKPVEFVKLGTGVWMHTGYKVVPPWGNIRTNGLIIERGDYSVLVDTAWNDAQTAEIVAWAKDTLQKPIRASIHTHAHSDKMGGMDALHMLGVETFATDLTNRLAIERGLMPAKNVLNISEIGSQIEWEGLTILYPGGGHSEDNIVVNEGVNNILFGGCMIRPGMTTSLGNIDDANLGYWSKAVENAANAFPDSQIVIPSHGKPAGREILKNTAYIARPKLD*
G11		11		NC_015711.1	RefSeq Bacteria	Myxococcus fulvus HW-1 chromosome complete genome seq1	MMLAPPRWACAGALLITLSTACTRTAPAAAVERNLPVEAQPQGPDAYVLADDVSVRKLAPGVWLHVTVVTLEPFGRVSTNGLIIEEGETSLLVDTGWDARQGALLLDWARDTLRRPVRAAVVTHFHADRLGGVPALVPHGIPVRGLAETARIATSLGRQGPWETFTESSTVGSLELFFPGAGHAKDNIVVWHRDSGVLFGGCFVKDGAATDLGNVEDADVAAWPASLARTRQRFPEARVVVPGHGQPGGPELLSHTEALLR*
G12	MYX-1	11	"+"	NC_008095.1	RefSeq Bacteria	Myxococcus xanthus DK 1622 chromosome complete genome seq1	MTLFPLRWFCAGALLITLSTACTRSTPAATVERNIPVKAQSQGPDEYVLADDVSVRKLAPGVWLHITVVTLEPFGRVSTNGLIIEDGETSLLVDTGWDARQGALLLDWARDTLRRPVRAAVVTHFHEDRLGGVPALAPHGIPVHGLEETARIATSLGLPGPTETFAKTSTVDSLELFFPGAGHAKDNIVVWHRDSGVLFGGCFVKDGASTNLGNVADADVAAWPASLSRTRQRFPEARVVVPGHGQPGGPELLGHTEALLR*
G13	STA-1	12	"+"	NC_014623.1	RefSeq Bacteria	Stigmatella aurantiaca DW4 3-1 chromosome complete genome seq1	MHPPLRPHPLWCSLRPATLALLLGVFGCRTSVPAPRPAAEPFTSITEDLRIQPLAPGVWRLVALSGEEWGHIPANGLVIAEGGGVLLVDPGWTEAQGERLLQWVEDTLKVPVHAGVATHFHADRTGGLRALQARGIPTHALALTAALTSQQDRPAPTHLFPGPAQQLGPVELFFPGPGHAPDNITVWHAASGILFGGCMVKDLKASSLGNLSDADLASWPRSVESLQARYPAARTVIPGHGEPGDTSLLAHTLELLRAGSR*
G14		13		NC_007760.1	RefSeq Bacteria	Anaeromyxobacter dehalogenans 2CP-C chromosome complete genome seq1	MRTLLAIALALLPTVGLSDVTGEAETDLGQRVWVRPISKDAWLIRSVSPIEGWGDVESNAVLVAGAAESVLIDTPATEAQTAPVLAWAADTLRRPVRHLVVTHWHADRMGGIGLARPRGIRTYALGKTRALARRHGLVVPERELRPEERLVLAGVKVETWYPGHGHTADNLVVWLPADRLLVGGCFVKAAEATTLGNLQEIDPVQWAKGVAATDRRYPEARTVVPGHGAAGGPELLRHTAALLRAHAGGRGNEGARGR*
G15		13		NC_011891.1	RefSeq Bacteria	Anaeromyxobacter dehalogenans 2CP-1 chromosome complete genome seq1	MRMLLTVALAVLPFASLADAHAHGEAEIDLGQRVWARPISRDAWIIRSVSPIAGFGDVESNAVLVAGAAESVLIDTPATEAQTAPVLAWAAETLRRPVRHLVVTHWHADRMGGIGLARPNRIRTYALGKTRALAQRHGLVVPERELRPEERLALAGVKLETWYPGHGHTADNLVVWLPANGLLVGGCFVKAAEARTLGNLEEIDPVQWAKGAAAAARRYPQPRTVVPGHGAAGGPELLRHTAELAQAYAAEHGREGERRR*
G16		13		NC_011145.1	RefSeq Bacteria	Anaeromyxobacter sp. K chromosome complete genome seq1	MRMLLTVALAVLPFASLADAHGHGEAEVDLGQRVWVRPISREAWIIRSVSPIDGFGDVESNAVLVAGAAESVLIDTPATEAQTAPVLAWAANTLRQPVRHLVVTHWHADRMGGIVLARTNRIRTYALGKTRALARRHGLVVPERELRREERLVLAGVKLETWYPGHGHTADNLVVWLPADALLVGGCFVKAADATTLGNLQEIDAVQWAKGAAAAARRYPQPRTVVPGHGAAGGPELLRHTAELAQAYVAGRGRVGERGR*
G17		14		AACY023248263.1	env nt	Marine metagenome ctg 1101668055614 whole genome shotgun sequence seq1	MPIISETQESNSSWYIRTVNRWTSVLLIFFASVGMAKPDTIKVSPYLDIVKLSPHTYLHISYINYQSAQIACNGLVFISNGEAAVFDTPMGNEASMNLLQWIYEEQNAVVTYFVANHFHEDCISGLSSFVGTGCATISHKKTCKLAGLKGYNCTQRYFTDSLEFSVGDKKVECHYFGPAHTTDNIVAYIPSERMLFGGCMVKSIGSDKGNLADADLEQWPATLEKVMGRYPKVKTVIPGHGAPGNKKLLKYTLKLFST*
G18		15		Metagenome	WWTP	Metagenome	MRTIILTITLLFSLTKIFGQTKEPKLKISHLTDDFYIYTTYNTYEGNKFPANGMYLLTNNGVVLFDTPWDTTQFQPLLDSIKLKHNQNVTLCIATHWHSDRTEGLEYYKKQGIKTYTTKLTDELSKKNDKKRAEYLIEKDTVFNIGQHTFETYYPGQGHTEDNIVLWFNKEKILYGGCLIKGAEAENLGYLGDGNVLEYATTLKNVQKRYFEPKFIIVSHHDWNNINSLKHSIKMARKLKKKNRK
G19		15		APMI01001551.1	env nt	Wastewater metagenome HPminus1077.1 whole genome shotgun sequence seq1	MRRSIFLTAMFFTIFHLFGQTKQPKLKISHLTGNFYIYTTYNEYEGTLIPAHGMYLVTNSGIVLFDTPWDTTQFQPLLDSIKLKHNKKPTVCIATHWHSDRTEGLEYYKQQGIKTYTTSLTDELCKINNKKRAEYLIAKDTVFNIGQYSFETYYPGEGHTKDNIIIWFKKEKILYGGCLIKGADAEDLGYMGDANATEYVSTLKKVQKKCPDPKFIIISHSDWNNINSLKHSIRLATELKKKNH
G20		15		APMI01000556.1	env nt	Wastewater metagenome HPminus391.4 whole genome shotgun sequence seq1	MRTIISTVLFIFSFTNIFGQSTEAKLEISPLTGDFYIYTTYNSYEDSQVPANGMYLVTGNGVVLFDTPWDTTQFQPLLDSIKARHNKKVIMCIATHWHSDKTAGLEYYRQQGIRTYTTVLTDELSKKNDKKRAEFLISKDTVFNIGPYSFETYYPGEGHTADNIVLWFDKEKILYGGCLIKGADAESLGYLGDANTAEYARTLRRVQQKYPYPKFIIISHSDWNNINSLKHSIKLAKKLKKESR*
G21		15		Metagenome	WWTP	Metagenome	MRTIIISIFFLLTLTQTFGQTKEPILKISALTDNFYIYTTYNTYEGNKIPANGMYVVTNEGVILFDTPWDTTQFQPLLDSIKLKHNKDVKICIATHWHSDRTEGLEYYKKQGIKTYTTKQTDELSKKNNKKRAEYLIEKDTVFNIGQYTFETYYPGQGHSEDNIVIWFDNEKILYGGCLIKGAEAENLGFLGDGNVLEYETTLKNVHKKYPTPKYIVVSHHDWKNINSLNHSIKMAKKLKRKNYRLQGFGKMGAEVLN
G22		15		Metagenome	WWTP	Metagenome	MKKIIFTIAFLFSLTNIFGQTNEPKLKISHLTGDFYIYTTYNTYKGNKIPANGMYLVTNNGVVMFDTPWDTTQFQPLLDSIKLRHNKNVTTCIATHWHSDRTDGLEYYKQKGIKTYTTKLTDELSIKNNKKRAEYLIEKDTIFNIGQYTFETYYPGQGHTEDNIVLWFGKEKILYGGCLIKGAEAENLGYLGNGNVYEYETTLKNVQKKYPDPKFIIVSHHDWNNINSLRHSIKMAKKLKRKNRK
G23		16		NC_017030.1	RefSeq Bacteria	Corallococcus coralloides DSM 2259 chromosome complete genome seq1	MRSPLWSLMNPLRCGPLLFLLTACASTPSVPPPLSQQEEFVLAKDVRVRRMAPGVWMHVTEAGGDWAGVTANGLLVEDGDASILVDTGWTPEHAQALLTWARDTLHHPVRAAVVTHFHLDRTGGIPTLDAQGIPVHAREDTALRAGKQGNPVPTKRLADAQDFGPLSVFFPGAGHSPDNLVVMHPASGILYGGCFIKDAHAKHLGNLEDADVAAWPGSIQREREHFPNARIIIPGHEQPGGPELLDYTEALLKKASKG*
G24		17	"-"	NC_018011.1	RefSeq Bacteria	Alistipes finegoldii DSM 17242 chromosome complete genome seq1	MPKNMSALRPFLFALLLAATAAACTFRRIDIGNDITVQRLAEGIYLYTAVDEIEGYGPVPSNGVLIVREGEAVLLDTPVGDAQTKTLTDWAAETLRACVTTFVPNHWHSDCMGGLGYLKTLGVKSYAHRLTHSIAQREGKPVPDIGFGDSLRLDLHGTEIRCYYFGGGHSEDNIAVWIPSAKLLFAGCMVKEMAAQNAGNLSDAVPAAWPATLDSLLVRFPDARIVVPGHGAPGGPELIRHTKALLSEAASTDNRRKE*
G25		18		Metagenome	Pune-river	Metagenome	VLAVRYDPADPSRVAVETGPREQPVPVLPAGPVEIGAEVTVERIAEGVWLHASLHDVAPWGPVPANGIVVVQGDEAALVDTPWTDRQTAALLTWLATAGRVHVSTVVVTHAHEDCLGGLDAAHRAGARSYGLERTAELARRDGKAAPEVTFTDRLKLSVGGRPLELRHPGPGHTEDNIVAWVPDVGVLFGGCLVRSGTAESLGNTAEADLVRWPDTIRVLQEVYPEAAVVVPGHGRPGGRELLQHTLDLLAAGPPGR
G26		19		AACY023770840.1	env nt	Marine metagenome ctg 1101668578191 whole genome shotgun sequence seq1	MKSFLTLVVGFGPLWTQGSLKLKDSIKVQNVGERVWIATDLEYFHSNVLIAGFKDGTVLIASSPFERVGTKLLMNWVRRSLEPKKIIAINTHFHRDGTGGNHTYHKMGVETWSSVLTKNLLEKEINKEPSLEHIAREDLRSRLRDSIQVFAKNLYELKKGKVFDFSGEKAHVYFPGHAHSPDNVVVYIPDRKVLFGGCMIKPRSLGYLKAANIQNWPSAAQKLKRFGATLVVPGHGNWGGPELIDKTIEVAKKSAQP*
G27	ANA-1	20	"+"	NC_009675.1	RefSeq Bacteria	Anaeromyxobacter sp. Fw109-5 chromosome complete genome seq1	LRMRTLLARVVVLLLVPWSAARGEPETDLGDRVRARPLSAHAWLIRSVSALEGFGDVESNAVLVTGATESVLVDTPATDEQTAPVLAWAEKTLRRPVRHLIVTHWHADRMGGIGAARARQVATYAFGRTRALARQKGLVVPEHELGPAERLTLAGLSLATWYPGHGHTADNIVVWLPEDGVLVAGCFVKDAAAGTLGNVREADPVQWATGVAALRRRYPGARIVVPGHGAAGGSELLARTTALLEAHGSRGVPASGR*
G28	ECV-1	21	"+"	NC_019904.1	RefSeq Bacteria	Echinicola vietnamensis DSM 17526 chromosome complete genome seq1	MYYSLLISAFLLSISACGGKSEKLQEHLVAEQTSTFTEKEVYSSDKLIIKQVSPHTYVHVSFLDTDTFGKVACNGMIVISDGEAVVFDTPSTSNETSELLSFLEEEKLQVNAVVATHFHLDCLGGLEAFHARNIPSYAFKNTLSLASQHDFPQPQKGFSDELTLKVGTKAVFVHYFGEGHTQDNVIGYFPDDQVLFGGCLIKANGAGKGNLEDANVEAWPVTVNKISTAYPNLRLVIPGHGNWGDKTLLHYTETLFK*
G29	ORR-1	22	"+"	NC_018016.1	RefSeq Bacteria	Ornithobacterium rhinotracheale DSM 15997 chromosome complete genome seq1	MLKKNFKPLFFYLCFWMSLAACQSQSFGGLQFPKIVYQSEDLKVVQIAPDTFVHTSYLATQQWGKVPCNGMIVRHQREAMVFDTPTDEASSEALIHWIKNELKAEIKWVVPTHFHDDNLGGLPAFHRDKIMSIAYYRTQNLSKKHRKPQTITTFSATDSTWNLGGAKIQIGYYGKGHTEDNIVVYFPKDQVLFGGCLVKELGAGKGNLSDAFPKEWSATIQKVKHAYPEAKIVVPGHGKIGDKALLDYTAQLFKP*
G30		23		NC_015321.1	RefSeq Bacteria	Fluviicola taffensis DSM 16823 chromosome complete genome seq1	LSKFIIMRAFLFSLACFFSIGSNAQLDFKKISDSSYVFSTYHTFDSVRYSAHGFLKITDLGVVMIDTPWDSLQFQPLLDSIKVKFHQSVILVVSTHWHEDRTAGLDYYNQKGISTYSTYATKNLCVENHLPQAKYTFEGDTTFRIGNTIFETYYPGAGHSSDNIVVYFPKEKILVGGCFVKSIEAKDLGNLSDANIGMWPIAAKNLIKKYPKVKTVIPGHQKISSGKKALKYTLKLTKAKYKGRKLDKKKAKH*
G31	FIA-1	24	"+"	NC_020054.1	RefSeq Bacteria	Fibrella aestuarina BUZ 2 drat genome seq1	MPHPMRFLFILLASTLFTHLAVAQAAQKPPLRVSRLSDRVFVHTTYGMYQGEPVPSNGLIVRTDDGVVLLDTGWDTEGNTDNTRQLLRWVADSLRLPVRLCIVTHSHDDKVGGIVELQKAGIRVVSTPLTAQKTVKQGYPSPDGILPADTTFTIGNVPIRTYFPGEGHTVDNIVVWLPSERILHGGCFVKSVAAFGMGYVGESNLTAWSGSIRNVKKRFGNARIVVPGHEEWTGPQALDHTLRLLEKYNANRH*
G32		25		APMI01010276.1	env nt	Wastewater metagenome HPminus7368.1 whole genome shotgun sequence seq1	MKTIINNTLLFLILAFVLNCNSRNLTNFKPNIIYQTEKLIITQISENSFVHTSFLQTNDFGNVPCNGLIVRDKNETIIFDTPTDDKGSEELIKWIGQKLSSKINAIIPTHFHKDCLGGLNAFHNHKIPSYANVKTIELAKENNYTIPQNAFESDLTLDVGTEKTITKFFGEGHTKDDVVGYFPSENIIFGGCLIKELHANKGYLGDANVYAWSNTVQKVKDEYPNVKIVVPGHGKFGNKRLLDYTIKLFKTE*
G33		25	"+"	Metagenome	WWTP	Metagenome	MKIIIKNMLLFLILAFVLSCNSQNQNNFKPKIVYQTDKLIITQIADNSFVHTSFLQTNDFGNVPCNGLIVRDKNETIIFDTPTDDKGSEELIKWIEEKLNSKINAIIPTHFHKDCLGGLQAFHNHKIPSYANVKTIELAKENNYTIPQNGFESVLTLNVGNEKAITKFFGEGHTKDDVVGYFPSENIMFGGCLIKELHANKGYLGDANVDAWSNTVQKVKNEYPEVKIVVPGHGKFGDKRLLDYTIKLFKTK
G34		26		APMI01078682.1	env nt	Wastewater metagenome HPminus59070.1 whole genome shotgun sequence seq1	MKLIKIAFLAIAPSIIFFNCNSKKSTQFQTREVYQTNTLVITQLTASTFQHTSYKQTNDFGNVPCNGLVVRNGNETIVFDTPTNDSCAAELISWIQNKLQCKINAIIPTHFHDDCLGGLQAFHNNNIPSYAYFKTIELAKANNYVIPRNSFPDSLTLKVGNENIKLKFFGEGHTKDNVVGYYPAEQVLFGGCLIKELEAGKGYLGDANEKDWSGTVEKIKMQFPEVKVVVPGHGEPGNHELLDYTIQLFRKP*
G35		27		ADGO01014664.1	env nt	Compost metagenome contig14724 whole genome shotgun sequence seq1	MKHIVLACSLMAVAFTVQSQDSLRTVTISEDLQVTQLSPHSWMHVSWTAVEPYGRFTNNGLIYINNGEAVIMDTPPDEPLSRLLLDWFNKTFPGITIKAVVATHFHNDCLGGLKVFHEAGIPSYSNYRTLALITADSVVRPQHSFWNKMLLKVGNEKVVCRYFGEAHTEDNIVAYVPAEKILFGGCMIKSLNSGKGNLSDANVEEWSGTVKKVKKVYGKAALLFPVMVQRGIPGYWIIRLKCLRNEGSRFKN*
G36		28		NC_018748.1	RefSeq Bacteria	Emticicia oligotrophica DSM 17448 chromosome complete genome seq1	MKKLIYVLLTTLITSSIFTCIAQKNKTFKTKEVHKTDALVINQIAANAFQHISFKQTNDFGYVPCNGLVIRNNNEAFVFDTPTNDKSSEELIKWITETLHCKIKGVIPTHFHDDCLGGLKAFHDHQIPSYANQKTIEFAQKNNYIVPKNGFSENLTIKVGKTVISAQYFGEGHTQDNVVGYFPSENIMFGGCLIKEVGASKGYLGDANIAEWSNTVEKVRKNYPNVKVVVPGHGEPGNQKLLDYTIKLFRK*
G37		29	"+"	Metagenome	WWTP	Metagenome	MLGKSLFTIALIFFLPDLFGQGKSNDLQITPLTGDFYIYTTYNLYKGEQIPANGMYLVTAKGVVLFDTPWDTAQFQPLLDSIKVRHQKQVVLCISTHFHEDRTAGLEFYRSQGIKTYTTILTDSLSKKTNKKRAESLIAKDTIFNIGGYTFETYYPGPGHSPDNIIIWFNEQQLLYGACLIKSASDDNLGNLGDANKLEYASTIKKVQKKCRNPKYIIVGHGDWTDLRSLKHTRVMAEDLRKIKAGKSTMK
G38		30		NC_014734.1	RefSeq Bacteria	Paludibacter propionicigenes WB4 chromosome complete genome seq1	MKPKIHLTLFVFLLSLTNLFAQTNYQLTKNKADQLDRNFAITQLTNNAFLIQSSFAANGQLDCNHLLIIDTKDLVLVNTPVNDSLTSVLLACIEKKFKRKVTKVIVSHFHEDSSGGLRQICKLGINSFGLSKTASLLKSQNKHIDFLFTSFFALDLQTLHLELFYPGAGHSIDNIVIWLPEDKILFGGCLLKSLEAKDKGNIKDADLKAWPVSVELIKKKYQDAIIVIPGHGEIGNTSVFEHTLKLLANN*
G39		31		NC_023073.1	RefSeq Bacteria	Bacillus amyloliquefaciens LFB112 complete genome seq1	LRKLSLLIAGLFLFGLFTAGMKPAHAAESSAAKDVTLTQLAPHVWMHTSIATADGSPVPANGLLLETSKGIVLIDTPWNDSLTEQLMTQIKQRFPGKRMTDAIVTHAHDDRIGGLNTLYKYGVKVHSTKLTADFARQQGYDRLLGDLKNVTKLQFGDMKIETFYPGKGHTEDNITVWLPEDKLLFGGCLIKALETKEIIPTPGFYPDQWPRAVRKVMKRYQDISIVVPGHGSPGDDRLLPHTISLLKET*
G40		31		NC_022653.1	RefSeq Bacteria	Bacillus amyloliquefaciens CC178 complete genome seq1	LRKLSLLIAGLFLFGLFTAGMKPAHAAEGSAAKDVTLTQLAPHVWMHTSTGTADGNPVPANGLLLETSKGIVLIDTPWNDSLTEQLMTQIKKRFPGKRMTDAIVTHAHDDRIGGLNTLYKYGVKVHSTKLTADFARQQGYDRPLGDLKNVTKLQFGDMKIETFYPGKGHTEDNITVWLPEDKLLFGGCLIKALETKEIVPTPGFYPDQWPRAVRKVMKRYRDISIVVPGHGSPGDDRLLPHTINLLKET*
G41		31		NC_022081.1	RefSeq Bacteria	Bacillus amyloliquefaciens subsp. plantarum UCMB5113 complete genome seq1	LRKLSLLIAGLFLFGLFTAGMKPADAAEGSAAKGVTLTQLAPHVWMHTSTGTADGSPVPANGLLLETSKGIVLIDTPWNDSLTEQLMTQIKKRFPGKRMTDAIVTHAHDDRIGGLNTLYKYGVKVHSTKLTADFAREQGYDRPLGDLKNVTKLQFGDMKIETFYPGKGHTEDNMTVWLPEDKLLFGGCLIKALETKEIVPTPGFYPDQWPRAVRKVMKRYQDISIVVPGHGSPGDDRLLPHTINLLKET*
G42		31		NC_020410.1	RefSeq Bacteria	Bacillus amyloliquefaciens subsp. plantarum UCMB5036 complete genome seq1	IAGLFLFGLFTAGMKPADAAEGSAAKGVTLTQLAPHVWMHTSTGTADGSPVPANGLLLETSKGIVLIDTPWNDSLTEQLMTQIKKRFPGKRMTDAIVTHAHDDRIGGLNTLYKYGVKVHSTKLTADFAREQGYDRPLGDLKNVTKLQFGDMKIETFYPGKGHTEDNMTVWLPEDKLLFGGCLIKALETKEIVPTPGFYPDKWPRAVRKVMKRYQDISIVVPGHGSPGDDRLLPHTINLLKET*
G43		31		NC_017188.1	RefSeq Bacteria	Bacillus amyloliquefaciens TA208 chromosome complete genome seq1	LRRFTLFIAGLFLLGLFTAGMKPAHAAEGSELKGVTLTQLAPHVWMHTSTGMADGRPVPANGLLLDTSKGIVLIDTPWNDSLTEQLMTQINQQFPGKRMTDAIVTHAHDDRIGGLNTLYKYGVKVHSTKLTADFARKQGYARPLGDLKNVAKLQFGDMEMETFYPGKGHTEDNITVWLPQDKLLFGGCLIKSLETKEIVPTPGFYPDQWPRAVQKVMKRYQDISIVVPGHGSPGDGRLLPHTISLLKENK*
G44		31		NC_017912.1	RefSeq Bacteria	Bacillus amyloliquefaciens Y2 chromosome complete genome seq1	LRKLSLLIAGLFLFGLFTAGMKPAHAADGSAAKDVTLTQLAPHVWMHTSIGTADGSPVPANGLLLETSKGIVLIDTPWNDSLTEQLMTQIKKRFPGKRMTDAIVTHAHDDRIGGLNTLYKYGVKVHSTKLTADFARQQGYDRPLGDLKNVTKLQFGDMKIETFYPGKGHTEDNMTVWLPEDKLLFGGCLIKALETKEIVPTPGFYPDQWPRAVRKVMKRYQDISIVVPGHGSPGDDRLLPHTISLLKET*
G45		31		NC_016784.1	RefSeq Bacteria	Bacillus amyloliquefaciens subsp. plantarum CAU B946 complete genome seq1	LRKLSLLIAGLFLFGLFTAGMKPAHAAESSAAKNVTLTQLAPHVWMHTSIGTADGSPVPANGLLLETSKGIVLIDTPWNDSLTEQLMTQIKQRFPGKRMTDAIVTHAHDDRIGGLNTLYKYGVKVHSTKLTADFARQQGYDRPLGDLKNVTKLQFGDMKIETFYPGKGHTEDNMTVWLPEDKLLFGGCLIKALETKEIIPTPGFYPDQWPRAVRKVMKRYQDISIVVPGHGSPGDDRLLPHTISLLKET*
G46		31		NC_022075.1	RefSeq Bacteria	Bacillus amyloliquefaciens subsp. plantarum UCMB5033 complete genome seq1	LRKLSLLIAGLFLFGLFTAGMKPADAAESSAAKDVTLTQLAPHVWMHTSTGTADGSPVPANGLLLETSKGIVLIDTPWNDSLTEQLMTQIKQRFPGKRMTDAIVTHAHDDRIGGLNTLYTYGVKVHSTKLTADLARQQGYDRPLGDLKNVTKLQFGDMKIETFYPGKGHTEDNMTVWLPEEKLLFGGCLIKALETKEIVPTPGFYPDQWPRAVRKVMKRYQDISIVVPGHGSPGDDRLLPHTISLLKET*
G47		31		NC_019842.1	RefSeq Bacteria	Bacillus amyloliquefaciens subsp. plantarum AS43.3 chromosome complete genome seq1	LRKLSLLIAGLFLFGLFTAGMKPAHAAEGSAAKGVTLTQLAPHVWMHTSTGTADGNPVPANGLLLETSKGIVLIDTPWNDSLTEQLMTQIKKRFPGKRMTDAIVTHAHDDRIGGLNTLYKYGVKVHSTKLTADFARRQGYDRLLGDLKNVTKLQFGDMKIETFYPGKGHTEDNITVWLPEDKLLFGGCLIKALETKEIVPTPGFYPDQWPRAVRKVMKRYQDISIVVPGHGSPGDDRLLPHTISLLKET*
G48		32		NC_013730.1	RefSeq Bacteria	Spirosoma linguale DSM 74 chromosome complete genome seq1	MRTLLTLLFFSGLIVSLQAQSAKKPGLLVTPLNKQVFVHTTYGLYKNEAVPSNGLIIKTKGGIVLVDTGWDTDTNTDNTRELLRWVSTNLHQPVRLCIVTHAHEDRVGGISELRKAGVRVVSTPLTAQKSVKLGFESPEAVLPNDTTFSIGNEPIRCYFPGQGHTPDNIVVWLPNQKILYGGCLVKSVAAFGMGNLADANLNEWGNSIQNLMTQFKSARIVVPGHDEWTDTRSLAHTLQLLKKHAEAKK*
G49		33		AACY020658342.1	env nt	Marine metagenome 1095300009726 whole genome shotgun sequence seq1	LNLIIFFIIQILLCINVAGQNPNLTQPKEVYHSKALVIKQLSANSFQHISYLQTNDFGLVPCNGLVIKDQQEAIIFDTPTNIKSAELLIRWIKFELGCNIIAIIPTHFHDDCIGGLDAFHKQHIPSFAYKRTFELAKENKLIMPQNSFDETKIFNVGNTTVEARFFGEGHTKDNIIGYFKKEEILFGGCLIKELNATKGYLGDANVLSWSSTVENVKKSFPQVKIIIPGHGQSGDKTLLDYTIQLFKY*
G50		34		APMI01000753.1	env nt	Wastewater metagenome HPminus537.1 whole genome shotgun sequence seq1	MMNRPLATILCLFFFSLLHAQQGAGFTISHLTGPSYIYTTWQKLSGIPFPANGMYIVTAKGIVIIDSPWDTTQVAPIIDSIERHHQRKVIAAIATHFHEDRTGAFDIFRRRGIATYSSCRTLALCREHHEPETQNCFDGDTAFDFGDIHLSTFYPGAGHAPDNIVIWCEEGHILYGGCLIKSTQATDIGNLSDANLAAWPATMQRLQERYPHPGYIIPGHQSWSSLRAIKHTLKLVRKATKHLRSTLA*
G51		35		AMQJ01007381.1	env nt	Sediment metagenome contig51680 14 whole genome shotgun sequence seq1	MVKRIFLVVVFVFGLFYLKAQTNNNIIINDDIQLIHIDDSVYVHITWESSESFGRFSSNGLIFIKNGQAVMIDTPFDNSKTRILTEYLQDSMHIKIKQLIIGHFHDDCLGGLAYIQAKGIESVANKLTVEKCMELGLPIPATSFVDSLFLDFNGEIIECRYFGGGHSFDNIVVWIPSKKILFGGCLIKSVNSRGLGNLSDAVVEDWDSTVKKLLNHYTDIKFVIPGHGAIGGSELLTHTIKLVESNK*
G52	ZOG-1	36	"+"	NC_015844.1	RefSeq Bacteria	Zobellia galactanivorans chromosome complete genome seq1	MTYKSTVLLLFLITAFFSCKSQQPTLTYSSEDLKIIPLSKNSFVHISYLSTGDFGKVACNGLIYINQGQAVVFDTPTDNETSEELIHWITETKKQQIKAVVINHFHDDCLGGIEAFHELSIPSYASNTTIELAKKEGNPVPQIGFDTTNELTIGKQKIINRHFGEAHTKDNIVSYIPSEHLLFGGCALKSLNAAKGYLGDANTNEWGNTIKKIKAAYPDLKTAIPGHGEYGGSELLDYTISLFSTKQ
G53		37		NC_008345.1	RefSeq Bacteria	Shewanella frigidimarina NCIMB 400 chromosome complete genome seq1	MPLAISAESSGQLTITPLSSNALVKANQAQATQIQLFEYQSYFKTDDFGLVDANGLVVVEGKDAYLIDTPWSEKDTIALVEWIKQQNFILKASISTHSHADRTAGISYLNSIGVSTHVSAMTQKILTTQHKALASQPFDGDSFTLANGLLEARYLGAGHTIDNIVVWLPKAQLLFGGCLVKSAHSKSMGYIAEASLTDWPVTISKVKATFVDAEVVVPGHGAIGNAGLLNHTQELVNIYLSKHQLD*
G54		38		NC_010506.1	RefSeq Bacteria	Shewanella woodyi ATCC 51908 chromosome complete genome seq1	LLGVSSITAAAPSSSQVNWSSELIKITQVYPTLYLVKSYKTIKLYQDKPAQTFDSNSFIYVDNSDAYLIDTPWSESDMPDLMRWLEVKKLQLKGTIVTHYHQDRAGGLGYLDRLGSATYASKMTNKLLVNDKQPTSNHSFSGDKFALLKGKIEAFYPGSGHSMDNLVIWLPEEKVIVGGCLLKDNKVNNLGWTGDADLANWYHSISKVKAEFPKVEFIFPGHGEGAKGQSILDHSLSVTKEVARFE*
G55		38		NC_009831.1	RefSeq Bacteria	Shewanella sediminis HAW-EB3 chromosome complete genome seq1	LLGASFSSVAEIHHPEAAWSSDAIKIKQVSPALYLVKSYKEIKLYQDKPAMTFDSNSFIYVDKHNAYLIDTPWSESDMPDLMSWLKIQKLLLKGTIVTHYHQDRAGGLGYLDKHGFATYASDMTNQLLVKDKQPMSNHSFSGDKFELLKGQIETYYPGSGHSMDNLVVWLPKENILIGGCLLKSNETNNLGWTGDADLANWYHSASKVKADFPQAKFIFPGHGDGAEGQSILEHTMALTKGVASLK*
G56		39		NC_015510.1	RefSeq Bacteria	Haliscomenobacter hydrossis DSM 1100 chromosome complete genome seq1	MKAFSLAVLGLALLCACTTQKLRPEYNSETLKIQALTPKTLVHVTYLNTNQWGKVPCNGMIYYNKGEAIVFDTPPNDSVSLQLIDWIEAKLKAKVKAIVVNHFHNDCLGGLNAFHQRGIPSYANQLTIDLAKANGYAVPQNGFNGVLNLKIGGEVVENRFLGEGHSKDNIVSYVPSEQVLFGGCMVKESNAGKGHLADANLGDWPKTVAKVKAQYPDARFVIPGHGKCGGKELLDYTMELFKAQQE*
G57		40		APMI01000072.1	env nt	Wastewater metagenome HPminus47.1 whole genome shotgun sequence seq1	MRFIILAAAFILSFSNISAQTTESKLQINHLTGNFYIYITYSLYNGYKVPANGMYLVTPKGVVLFDTPWDSTQFQPLLDSIQLRHNKKVVMCIATHFHDDRTAGLAYYKQQGIKTYTTKLTDELSKKNNKKRAEFLLAKDTLFSIGGYTFETYYPGQGHAPDNIIIWFKKERILYGACLIKSVEDDDLGYLGDANKTAYAATVKKVQAKCKQPNFVITGHGDYLHVQALQHTLMMAEELRKKNMK*
G58		41	"+"	Metagenome	Patacheru-well	Metagenome	MKIFQTLSAFLIFITITIGNTAAQKLKITPLTGDFYIYTTYNQYEGSSVPAHGMYLVTNEGVVMFDTPWDTTRFQPLLDSIRLRHDKNVVMCFATHWHSDKTAGLEYYRQQGIKTYTTVQTDELSRKNGKKRAEFLLTKDSLFRAGQYSFETYYPGPGHTEDNIVIWFKKERILYGGCLIKGADDENLGYLGDGNRKEYASTLKKLRKKFRKPAHIIIAHSDWNNLNSLKHSIKMAKALKRNAE*
G59		42		NC_014472.1	RefSeq Bacteria	Maribacter sp. HTCC2170 chromosome complete genome seq1	MKIKYTLFLVSLILIIGCKAQNSTNSSFESENLRIKQLTENTYVHISYLETDTWGKVPCKGMIVTDNGEAIVFDTPTNDVASVELLNWLKNDLKYQVNAVVATHFHVDCIGGLKEFHKNNIPSYATNMTIDLMKNGVVPENGFDKYLELKVGNKKVVSQYFGGGHTSDNIVGYFSSEKVLFGGCLVKSIGAGKGNLEDADVQAWSKTVENVKKQFKKVEVVIPGHGEAGNAGLLDYTIELFKQE*
G60		43		NC_013037.1	RefSeq Bacteria	Dyadobacter fermentans DSM 18053 chromosome complete genome seq1	MQNHILTCLLALVCAYAHAQTPDKSFKTDDLIVQKLTDHTYQHLTYLQTQTFGKVPCNGLIVFDGGEAVIFDTPADDATSEKVIRWVEDSLKCKVKAVIATHFHEDCVGGLKAFHEHGIPSYATNKTIAFDKEHKFPVPQKGFDNKLELNVGTKPVVAAFYGEGHTRDNIIGYFPSEKVMFGGCLIKEVDATKGNLADANVDVWPATVANIRKQYSDVKVVIPGHGKIGGSELLDYTIKLFSQK*
G61		44		AMWB01047815.1	env nt	Bioreactor metagenome contig 178626 0 whole genome shotgun sequence seq1	MKKLIVLTLLHILFLFPVYSQEKTKISEDIELIKLTANTFLSVSYGEIRGYGRVASNELIFTNNKEAILFNTPINDSLTKTLVTWLSDKMGLKVTAFVANHWHDDCIGGLNYLHVRNIKSYANKLTIDIARAQGKAVPQNGFSDSLKLRLGDKEILCYYMGAAHSTDNIVVWIPSEKLLFPGCMCKSIDSQSLGNTADGDLKEYPKTIEKVISKFGSAKIIVPGHGAPGGSELLGHTLSLVKN
G62		45		Metagenome	Pune-river	Metagenome	MMKRLSLLVLTTLIPLTLFSQDLIKVSPDLELIRISENAYMHVSYATLPDYGKVSANGLVFVNNGEAMLFDTPWNDLLTRDLIGYLTGQMGLKIKGFVPNHWHEDCMGGLNCLKSLNIQSWANSKTIDIAKKNGLAVPDHGFTDSLILSMGDKTVCCYYLGAAHSMDNIVVWIPSERILFPGCMCKSIDSPNLGNVADGSTSEYRGTIDRVINKFRDARVVIPGHGSPGGIDLLLHTRELTSK
G63	TTU-1	46	"+"	NC_012997.1	RefSeq Bacteria	Teredinibacter turnerae T7901 chromosome complete genome seq1	MRVFLVIFILFIAGDLCAGEEMPGFSVEEIEKNVFLHGSYSQVNGFGLVSSNGLVVIENKKAFIVDTPWSEKDTINLVQWIEGRNLVLIGSISTHSHEDRTAGIKWLNAHSIPTYASALTNELLKKDDKEVATKSFEGAELMLADGLIEAYYPGGGHTIDNIVVWLPKSQILFGGCLVRSVDSTGLGYVGEADIKNWSSSVENVLSKYPEIKAVVPGHGKIGGLSLLTHTKKLAISALPKLSN*
G64		47		NC_015277.1	RefSeq Bacteria	Sphingobacterium sp. 21 chromosome complete genome seq1	MKHCFFYGLAFLLLSCKLSAQTDKSYVSDDFTIKKVKDNVYEHTSYLLTDDFGKVPCNGMIVYDGGEAIVFDTPTNDSIADILIDWVKDSLDCTIVAVIPTHFHDDCLGGLAAFHKNRIPSYASNKTIAFAKAKNLIMPQHGFHKKLELKVGERKIIAEFNGEGHTKDNIIGYFPNRRVMFGGCLIKEMNASKGYLGDSNVESWSETVMKIKQKYPEAELIIPGHGKSGGQELLDYTINLFKQ*
G65		48	"-"	Metagenome	Pune-river	Metagenome	MRKTVLFIIVIMTLNQLQSQDIIKISADLELVRISNNAFMHVSYGEVPGYGRVAANGLIFIEGHKAILFDSPWNDTQTEVLITYLEEEMGLKMKGFVPNHWHNDCMGGLGYLKSRKIISYANSLTQQIAREKGLPVPDHGFSDSLVLRLGRKEVRCYFPGAAHSTDNIVVWIPSEKILFPGCICKSADARNLGNTADGDLAAYPKTVEWIIRKFPDAKTVIPGHGGYGGPELLTHTHSMAIN
G66		49		NC_015945.1	RefSeq Bacteria	Muricauda ruestringensis DSM 13258 chromosome complete genome seq1	MQKNLFSLLIVLLVLSCKTKEKQMAYKTDSLEIGMVTEHTYQHTSFLETESFGRVACNGMIVVNNGEAIVFDTPTNNMVSKELIDWLDTQDITVKAIVATHFHDDCVGGLKTFHERGIPSYANQETIRLLAGKEAEIPQNGFADFTELRVGSKKVVLDFMGAGHTNDNIIGYFPSEKIMFGGCLIKSIGAGKGNLEDANVMEWPKTVSKIKSKYPNTSIIVPGHGNYGDGGLLDYTIALFKD*
G67	PST-1	50	"+"	NC_018177.1	RefSeq Bacteria	Pseudomonas stutzeri DSM 10701 chromosome complete genome seq1	MKLLFAALFVVMFCGLARASDSLPELRIEKIAEGVYLHTSFQQVQGYGLVDANGLVVLDGQGAYIIDTPWSERDTAALVAWLQERNYQVKASVSTHFHDDRTAGIEYLNAISVPTYASARTNALLKQNGKALATETFDDAPLWLLEGKVEVFYPGAGHSVDNLVVWLPEQKLLNGGCFVRAAAAGTLGNTADAVVSEWAASAERLQRRYPDAQLVIPGHGVPGDVSLLEHTRKLALAATAKD*
G68		51		NC_015703.1	RefSeq Bacteria	Runella slithyformis DSM 19594 chromosome complete genome seq1	MKNPVSALLFFFFVHFQTFCQELPVEITSLVPNHYVHTTYQLIQNNPFPSNGLIVSTSVGIVLVDTGWGLEQTEKLLAQIEQKLKQKVVLCIVTHAHEDRIGGVKAFQQRGIKIIGTPLTAQKTVAQGLPAPEGILPQDTTFRVGDTTIQTYFPGAGHTDDNIVIYFPNSKVLVGGCLIKSYVAMGIGNIADANLKTWKQSVNNVRNKFPNAEFVIPGHEKWDNLTSFSRTIELVEQNSKK*
G69		52	"-"	NC_016599.1	RefSeq Bacteria	Owenweeksia hongkongensis DSM 17368 chromosome complete genome seq1	MNYAKHILLLVLFTLCFSAYSQKVNISPNLYLEKLTEHVYVHTSLTKLAEWGKFPSNGLIYINGSKAWLLDTPMDDSLTIKLIDHLEQEMQLKIIGFIPNHFHDDCTAGMDILKEHNIPSYCFYKTSKLHTEEPYCNFVFHSDTTFLLDDSPIQTFYPGEAHSPDNIVCYLPNEKVLFGGCMVKSADSKTLGNLSDANLENWPQAINNVIDKYPNLKSVIPGHGKIGETNLLQHTLDLLRK*
G70		53	"+"	Metagenome	Patacheru-well	Metagenome	VKLVLILLVISFAGVVQAQNEKPLEISELAPGVYLHKSFKFVEGYGVVDSNGLIVVDGQSAYIIDTPWSQEDTALLLEWLADKHYKVAASISTHSHEDRTAGIGLLNSKSIPTYTSSRTKALLAKAGQSTPAHVFEAGVHSFDNGNIELFYPGEGHTEDNLVAWLPKHHILFGGCLVRGLEWKSLGNIKDASIAQWAQSVRNVQSRYKKISKIVPGHGVVGNSALLDHTIALAEQASAAAD*
G71		54	"+"	Metagenome	Oil spill	Metagenome	VKFFLGIFILFFVGGIFANDETPDLIIKKIQKDVYLHKSFHHVDGFGLVSSNGLVAVNNGKAFIIDTPWSDRDTEKLVSWIKEKNYELLGSISTHSHEDRTAGIKWLNAHSISTYASSLTNAILNKEGNETAKNSFDKTIYSLADGQVEVFYPGGGHTIDNLVVWLPKSKILFGGCLVRSLGAKGLGYTGEAHIDQWSNSVETVLLRYSTAKMVIPGHGKIGNLHLLKHTRQLAKSISNH
G72		55		NC_008700.1	RefSeq Bacteria	Shewanella amazonensis SB2B chromosome complete genome seq1	MRIAISWCTALMIGTIANTQALEITPLSDGLFLHQSEKEVEGFGKVSANGLIIVDGKEAFVVDTPWTDADAEALLEWTKAKDLTVKAVLATHWHEDRAGSFGVFERAGIATLSSEATQALLRQHQKTLATHTFSGDEIQYFGNKVEVFYPGAGHAMDNLVVYLPHEKLLFGGCLVREASTRFMGFYGDGSLPDWPESMSRLIAKFPEVITVVPGHGALGDKRLLEHTRGLAEAALKAQ*
G73		56		Metagenome	WWTP	Metagenome	LYLLILSTFLTGCREVKTEKTVYNSETLLINQISEYVYLHISFLDTKEWGKVPCNGMIVAYQNEVVVFDTPSDNETSRELIEWITKTLGKMVAVVPTHSHIDNLGGLNEFHKQGIPSYAYDKTIQIAELNNLPIPQQGFDKNLTLNIGNEKVNVEFFGEGHTCDNTVGYFPLEDIMFGGCLIKEISSGKGNLAEANPAEWSESVRKVKNKYPNVKTVIPGHGKLGGIELLDYTINLFE
G74	SHN-1	57	"+"	NC_007954.1	RefSeq Bacteria	Shewanella denitrificans OS217 complete genome seq2	MRFILCLLLMVSSLTYAAQGPSKLKIVQLSDIVYQHTSLSDGDAYGVMAANGLIVIVGKQAYLIDTPWTEADTNTLIQWVTVKGLTIGGVIVTHFHQDSSGGLAVLNKLKINTYATTLTNQLLKANNREPASNEITSETFDLVPGVIQAYYPGAGHTQDNLVVWLAKSNLLFGGCLVQSFNNRKLLNIEDASIKDWPKSLQNVMVKYPNIDMVIPGHGQIGDVSLLELTQQLARKAL*
G75		58		Metagenome	Patacheru-well	Metagenome	SIAIFMISFVFSGTACAQSNPKLQIESLTGNFYVYTTYNTYQDSKVRANGVYLVTKEGVVLFDTPWDTTQFQPLLDSIYSRHQQKVVMAIATHWHNDKTAGLEYYRKLGIKTYTTALTDSLSKVNNAKRSEFLIKQDTSFSIDAYRFETYYPGEGHTKDNIVIWFPNEKILLGGCLIKGAKDENLGYLGDGNTKAYARTLLNVQQKYPSPKYIITTHSDWKDIRSLQNSIKLARKL
G76		59		ABPX01005236.1	env nt	Microbial mat metagenome hsmat09 BHWY4418 y1 whole genome shotgun sequence seq1	WPANSMMVEMKSGDLVLVDTPYIPEATREVLAWAESRFGEREIIAINTGFHYDNLGGNGYLVERDIPIYGSELTARLLEERGEEMRAMTLDWLQAPQYQRYYEAHEALAYVAPTHLFELSDGLQLEFGDESVQVYYPGPSHSPDNVVVYFPDRKLLFGTCMIIGGDAVGNTSDADLEAWPNSVRTLARFDVDLLVPGHGERLDSGLLEHTVDLLTNSEE*
G77	ALI-2	ALI	"+"	NC_011184.1	RefSeq Bacteria	Vibrio fischeri MJ11 chromosome I complete sequence	MFKFITGIVAAFVSFNTLSAPVIKPLQFEEVTTNIFLVKSFREFKNLKSPDNPIVIDANSLIYIDGKDAYLIDTPWNAENMPQLMTWIENRDLTLKKTVFTHFHEDQTGGLEYLQEHGFDTYATKLTNTRLVNDNKKAATHELDAQESVLLDNKIEVFYPGPGHSKDNSVVWFPKEKVLLGGCLMRANEVNTIGWTGDADLAQWAQSAKNVLIKYPETKLVIPGHGDIGKGTSVISHTVNIAESL*
